# Supplementary material for: Allele surfing causes maladaptation in a Pacific salmon of conservation concern
Source: PLoS Genet. 2023 Sep 8;19(9):e1010918. doi: 10.1371/journal.pgen.1010918 (PMC10545117; doi:10.1371/journal.pgen.1010918)
Supplement: S1 Table — (XLS) [file pgen.1010918.s001.xls]

## Sheet: TableS1_sampling
Table S1: sampling strategy, including various outgroup species
Individual ID	River	Latin_name	Species/Ecotype	sex	cluster	used_as_outgroup
BER_10	Berners	Oncorhynchus kisutch	coho	NotDetermined	Berners	no
BER_12	Berners	Oncorhynchus kisutch	coho	NotDetermined	Berners	no
BER_13	Berners	Oncorhynchus kisutch	coho	NotDetermined	Berners	no
BER_06	Berners	Oncorhynchus kisutch	coho	NotDetermined	Berners	no
BER_09	Berners	Oncorhynchus kisutch	coho	NotDetermined	Berners	no
CAP_01	Capilano	Oncorhynchus kisutch	coho	NotDetermined	Capilano	no
CAP_02	Capilano	Oncorhynchus kisutch	coho	NotDetermined	Capilano	no
CAP_03	Capilano	Oncorhynchus kisutch	coho	NotDetermined	Capilano	no
CAP_04	Capilano	Oncorhynchus kisutch	coho	NotDetermined	Capilano	no
CAP_05	Capilano	Oncorhynchus kisutch	coho	NotDetermined	Capilano	no
DES_01	Deschutes	Oncorhynchus kisutch	coho	NotDetermined	Deschutes	no
DES_02	Deschutes	Oncorhynchus kisutch	coho	NotDetermined	Deschutes	no
DES_04	Deschutes	Oncorhynchus kisutch	coho	NotDetermined	Deschutes	no
DES_05	Deschutes	Oncorhynchus kisutch	coho	NotDetermined	Deschutes	no
DES_07	Deschutes	Oncorhynchus kisutch	coho	NotDetermined	Deschutes	no
INC_12013	Inch_Creek	Oncorhynchus kisutch	coho	female	Inch_Creek	no
INC_22013	Inch_Creek	Oncorhynchus kisutch	coho	female	Inch_Creek	no
INC_32013	Inch_Creek	Oncorhynchus kisutch	coho	female	Inch_Creek	no
INC_A2013	Inch_Creek	Oncorhynchus kisutch	coho	male	Inch_Creek	no
INC_B2013	Inch_Creek	Oncorhynchus kisutch	coho	male	Inch_Creek	no
KLA_01	Klamath	Oncorhynchus kisutch	coho	NotDetermined	Klamath	no
KLA_02	Klamath	Oncorhynchus kisutch	coho	NotDetermined	Klamath	no
KLA_03	Klamath	Oncorhynchus kisutch	coho	NotDetermined	Klamath	no
KLA_04	Klamath	Oncorhynchus kisutch	coho	NotDetermined	Klamath	no
KLA_06	Klamath	Oncorhynchus kisutch	coho	NotDetermined	Klamath	no
KWE_01	Kwethluck	Oncorhynchus kisutch	coho	NotDetermined	Kwethluck	no
KWE_02	Kwethluck	Oncorhynchus kisutch	coho	NotDetermined	Kwethluck	no
KWE_04	Kwethluck	Oncorhynchus kisutch	coho	NotDetermined	Kwethluck	no
KWE_05	Kwethluck	Oncorhynchus kisutch	coho	NotDetermined	Kwethluck	no
KWE_06	Kwethluck	Oncorhynchus kisutch	coho	NotDetermined	Kwethluck	no
MSL_006	Mile_Slough	Oncorhynchus kisutch	coho	NotDetermined	Mile_Slough	no
MSL_007	Mile_Slough	Oncorhynchus kisutch	coho	NotDetermined	Mile_Slough	no
MSL_018	Mile_Slough	Oncorhynchus kisutch	coho	NotDetermined	Mile_Slough	no
MSL_029	Mile_Slough	Oncorhynchus kisutch	coho	NotDetermined	Mile_Slough	no
MSL_030	Mile_Slough	Oncorhynchus kisutch	coho	NotDetermined	Mile_Slough	no
POR_005	Porcupine	Oncorhynchus kisutch	coho	NotDetermined	Porcupine	no
POR_006	Porcupine	Oncorhynchus kisutch	coho	NotDetermined	Porcupine	no
POR_009	Porcupine	Oncorhynchus kisutch	coho	NotDetermined	Porcupine	no
POR_013	Porcupine	Oncorhynchus kisutch	coho	NotDetermined	Porcupine	no
POR_014	Porcupine	Oncorhynchus kisutch	coho	NotDetermined	Porcupine	no
POR_021	Porcupine	Oncorhynchus kisutch	coho	NotDetermined	Porcupine	no
PAL_12007	Pallant	Oncorhynchus kisutch	coho	male	Pallant	no
PAL_22007	Pallant	Oncorhynchus kisutch	coho	male	Pallant	no
PAL_32007	Pallant	Oncorhynchus kisutch	coho	male	Pallant	no
PAL_04	Pallant	Oncorhynchus kisutch	coho	male	Pallant	no
PAL_06	Pallant	Oncorhynchus kisutch	coho	male	Pallant	no
QUI_02	Quilcene	Oncorhynchus kisutch	coho	NotDetermined	Quilcene	no
QUI_03	Quilcene	Oncorhynchus kisutch	coho	NotDetermined	Quilcene	no
QUI_05	Quilcene	Oncorhynchus kisutch	coho	NotDetermined	Quilcene	no
QUI_06	Quilcene	Oncorhynchus kisutch	coho	NotDetermined	Quilcene	no
QUI_08	Quilcene	Oncorhynchus kisutch	coho	NotDetermined	Quilcene	no
ROB_01	Robertson	Oncorhynchus kisutch	coho	NotDetermined	Robertson	no
ROB_02	Robertson	Oncorhynchus kisutch	coho	NotDetermined	Robertson	no
ROB_03	Robertson	Oncorhynchus kisutch	coho	NotDetermined	Robertson	no
ROB_04	Robertson	Oncorhynchus kisutch	coho	NotDetermined	Robertson	no
ROB_05	Robertson	Oncorhynchus kisutch	coho	NotDetermined	Robertson	no
SNA_033	Snake	Oncorhynchus kisutch	coho	NotDetermined	Snake	no
SNA_037	Snake	Oncorhynchus kisutch	coho	NotDetermined	Snake	no
SNA_067	Snake	Oncorhynchus kisutch	coho	NotDetermined	Snake	no
SNA_073	Snake	Oncorhynchus kisutch	coho	NotDetermined	Snake	no
SNA_077	Snake	Oncorhynchus kisutch	coho	NotDetermined	Snake	no
SAL_01	Salmon	Oncorhynchus kisutch	coho	NotDetermined	Salmon	no
SAL_02	Salmon	Oncorhynchus kisutch	coho	NotDetermined	Salmon	no
SAL_03	Salmon	Oncorhynchus kisutch	coho	NotDetermined	Salmon	no
SAL_04	Salmon	Oncorhynchus kisutch	coho	NotDetermined	Salmon	no
SAL_06	Salmon	Oncorhynchus kisutch	coho	NotDetermined	Salmon	no
TSO_01	TsooYess	Oncorhynchus kisutch	coho	NotDetermined	TsooYess	no
TSO_02	TsooYess	Oncorhynchus kisutch	coho	NotDetermined	TsooYess	no
TSO_04	TsooYess	Oncorhynchus kisutch	coho	NotDetermined	TsooYess	no
TSO_05	TsooYess	Oncorhynchus kisutch	coho	NotDetermined	TsooYess	no
TSO_07	TsooYess	Oncorhynchus kisutch	coho	NotDetermined	TsooYess	no
SRR11608489	babine	Oncorhynchus nerka	kokanee	NotDetermined	0	no
SRR11608490	babine	Oncorhynchus nerka	kokanee	NotDetermined	0	no
SRR11608491	babine	Oncorhynchus nerka	kokanee	NotDetermined	0	no
SRR11608492	babine	Oncorhynchus nerka	kokanee	NotDetermined	0	no
SRR11608374	babine	Oncorhynchus nerka	sockeye	NotDetermined	0	no
SRR11608375	babine	Oncorhynchus nerka	sockeye	NotDetermined	0	no
SRR11608494	babine	Oncorhynchus nerka	sockeye	NotDetermined	0	no
SRR11608496	babine	Oncorhynchus nerka	sockeye	NotDetermined	0	no
SRR11608367	LittleHorsefly	Oncorhynchus nerka	kokanee	NotDetermined	0	no
SRR11608385	LittleHorsefly	Oncorhynchus nerka	kokanee	NotDetermined	0	no
SRR11608386	LittleHorsefly	Oncorhynchus nerka	kokanee	NotDetermined	0	no
SRR11608389	LittleHorsefly	Oncorhynchus nerka	kokanee	NotDetermined	0	no
SRR11608377	UpperHorsefly	Oncorhynchus nerka	sockeye	NotDetermined	0	no
SRR11608388	UpperHorsefly	Oncorhynchus nerka	sockeye	NotDetermined	0	no
SRR11608399	UpperHorsefly	Oncorhynchus nerka	sockeye	NotDetermined	0	no
SRR11608495	UpperHorsefly	Oncorhynchus nerka	sockeye	NotDetermined	0	no
SRR11608506	UpperHorsefly	Oncorhynchus nerka	sockeye	NotDetermined	0	no
SRR11608370	Shale	Oncorhynchus nerka	kokanee	NotDetermined	0	no
SRR11608468	Shale	Oncorhynchus nerka	kokanee	NotDetermined	0	no
SRR11608493	Shale	Oncorhynchus nerka	kokanee	NotDetermined	0	no
SRR11608505	Shale	Oncorhynchus nerka	kokanee	NotDetermined	0	no
SRR11608433	Tachie	Oncorhynchus nerka	sockeye	female	0	no
SRR11608434	Tachie	Oncorhynchus nerka	sockeye	female	0	no
SRR11608435	Tachie	Oncorhynchus nerka	sockeye	female	0	no
SRR11608436	Tachie	Oncorhynchus nerka	sockeye	female	0	no
SRR11608437	Tachie	Oncorhynchus nerka	sockeye	female	0	no
SRR11608376	Takla	Oncorhynchus nerka	kokanee	NotDetermined	0	no
SRR11608378	Takla	Oncorhynchus nerka	kokanee	NotDetermined	0	no
SRR11608379	Takla	Oncorhynchus nerka	kokanee	NotDetermined	0	no
SRR11608380	Takla	Oncorhynchus nerka	kokanee	NotDetermined	0	no
SRR11608381	Takla	Oncorhynchus nerka	sockeye	NotDetermined	0	no
SRR11608382	Takla	Oncorhynchus nerka	sockeye	NotDetermined	0	no
SRR11608383	Takla	Oncorhynchus nerka	sockeye	NotDetermined	0	no
SRR11608384	Takla	Oncorhynchus nerka	sockeye	NotDetermined	0	no
SRR11608409	meadows	Oncorhynchus nerka	kokanee	NotDetermined	0	no
SRR11608411	meadows	Oncorhynchus nerka	kokanee	NotDetermined	0	no
SRR11608412	meadows	Oncorhynchus nerka	kokanee	NotDetermined	0	no
SRR11608413	meadows	Oncorhynchus nerka	kokanee	NotDetermined	0	no
SRR11608419	meadows	Oncorhynchus nerka	kokanee	female	0	no
SRR11608420	meadows	Oncorhynchus nerka	kokanee	female	0	no
SRR11608422	meadows	Oncorhynchus nerka	kokanee	female	0	no
SRR11608423	meadows	Oncorhynchus nerka	kokanee	male	0	no
SRR11608424	meadows	Oncorhynchus nerka	kokanee	male	0	no
SRR11608425	meadows	Oncorhynchus nerka	kokanee	male	0	no
SRR11608474	meadows	Oncorhynchus nerka	kokanee	male	0	no
SRR11608410	chilo	Oncorhynchus nerka	sockeye	male	0	no
SRR11608421	chilo	Oncorhynchus nerka	sockeye	male	0	no
SRR11608432	chilo	Oncorhynchus nerka	sockeye	female	0	no
SRR11608442	chilo	Oncorhynchus nerka	sockeye	male	0	no
SRR11608443	chilo	Oncorhynchus nerka	sockeye	female	0	no
SRR11608444	chilo	Oncorhynchus nerka	sockeye	male	0	no
SRR11608445	chilo	Oncorhynchus nerka	sockeye	male	0	no
SRR11608446	chilo	Oncorhynchus nerka	sockeye	female	0	no
SRR11608447	chilo	Oncorhynchus nerka	sockeye	female	0	no
SRR11608448	chilo	Oncorhynchus nerka	sockeye	female	0	no
SRR5556392	Elwha	oncorhynchus mykiss	rainbow	NotDetermined	pop3	no
SRR5556401	Elwha	oncorhynchus mykiss	rainbow	NotDetermined	pop3	no
SRR5556402	Elwha	oncorhynchus mykiss	rainbow	NotDetermined	pop3	no
SRR5556421	SanLuisRey	oncorhynchus mykiss	rainbow	NotDetermined	pop1	no
SRR5556422	Klamath	oncorhynchus mykiss	rainbow	NotDetermined	pop2	no
SRR5556423	Klamath	oncorhynchus mykiss	rainbow	NotDetermined	pop2	no
SRR5556424	EelRiver	oncorhynchus mykiss	rainbow	NotDetermined	pop1	no
SRR5556425	BigBear	oncorhynchus mykiss	rainbow	NotDetermined	pop3	no
SRR5556426	BigCreek	oncorhynchus mykiss	rainbow	NotDetermined	pop1	yes
SRR5556427	BigCreek	oncorhynchus mykiss	rainbow	NotDetermined	pop1	no
SRR5556428	Feather	oncorhynchus mykiss	rainbow	NotDetermined	pop1	no
SRR5556433	Elwha	oncorhynchus mykiss	rainbow	NotDetermined	pop3	no
SRR5556440	BigBear	oncorhynchus mykiss	rainbow	NotDetermined	pop3	no
SRR5556445	Klamath	oncorhynchus mykiss	rainbow	NotDetermined	pop2	no
SRR5556447	EelRiver	oncorhynchus mykiss	rainbow	NotDetermined	pop1	no
SRR5556448	BigCreek	oncorhynchus mykiss	rainbow	NotDetermined	pop1	yes
SRR5556449	BigCreek	oncorhynchus mykiss	rainbow	NotDetermined	pop1	yes
SRR5556450	Klamath	oncorhynchus mykiss	rainbow	NotDetermined	pop2	no
SRR5556451	Feather	oncorhynchus mykiss	rainbow	NotDetermined	pop1	no
Ot011202-24	marble	Oncorhynchus tshawytscha	chinook	female	NA	yes
Ot020915-H	Chuckwalla	Oncorhynchus tshawytscha	chinook	male	NA	yes
Ot011016-R	Robertson	Oncorhynchus tshawytscha	chinook	male	NA	yes
SRR15102582	Quinsam	Oncorhynchus gorbuscha	pink_odd	male	odd	no
SRR15102583	Quinsam	Oncorhynchus gorbuscha	pink_odd	female	odd	no
SRR15102584	Quinsam	Oncorhynchus gorbuscha	pink_odd	female	odd	no
SRR15102586	Quinsam	Oncorhynchus gorbuscha	pink_odd	female	odd	no
SRR15102597	Quinsam	Oncorhynchus gorbuscha	pink_odd	female	odd	no
SRR15102600	Snootli	Oncorhynchus gorbuscha	pink_even	male	even	no
SRR15102601	Snootli	Oncorhynchus gorbuscha	pink_even	male	even	no
SRR15102602	Quinsam	Oncorhynchus gorbuscha	pink_even	male	even	no
SRR15102603	Snootli	Oncorhynchus gorbuscha	pink_even	female	even	no
SRR15102604	Snootli	Oncorhynchus gorbuscha	pink_even	female	even	no
SRR15102605	Snootli	Oncorhynchus gorbuscha	pink_even	female	even	no
SRR15102606	Quinsam	Oncorhynchus gorbuscha	pink_even	male	even	no
SRR15102607	Quinsam	Oncorhynchus gorbuscha	pink_even	male	even	no
SRR15102608	Quinsam	Oncorhynchus gorbuscha	pink_odd	female	odd	no
SRR15102609	Quinsam	Oncorhynchus gorbuscha	pink_even	female	even	no
SRR15102610	Quinsam	Oncorhynchus gorbuscha	pink_even	female	even	no
SRR15102615	Quinsam	Oncorhynchus gorbuscha	pink_even	female	even	no
SRR15102619	Quinsam	Oncorhynchus gorbuscha	pink_odd	female	odd	no
SRR15102623	Quinsam	Oncorhynchus gorbuscha	pink_odd	male	odd	no
SRR15102624	Quinsam	Oncorhynchus gorbuscha	pink_odd	male	odd	no
SRR15102625	Quinsam	Oncorhynchus gorbuscha	pink_odd	female	odd	no
SRR2070600	chile	salmo_salar	atlantic_salmon	NotDetermined	NA	yes
SRR2070601	chile	salmo_salar	atlantic_salmon	NotDetermined	NA	yes
SRR2070602	chile	salmo_salar	atlantic_salmon	NotDetermined	NA	yes
SRR2070603	chile	salmo_salar	atlantic_salmon	NotDetermined	NA	yes
SRR2070604	chile	salmo_salar	atlantic_salmon	NotDetermined	NA	yes
