# Supplementary material for: Allele surfing causes maladaptation in a Pacific salmon of conservation concern
Source: PLoS Genet. 2023 Sep 8;19(9):e1010918. doi: 10.1371/journal.pgen.1010918 (PMC10545117; doi:10.1371/journal.pgen.1010918)
Supplement: S2 Table — Fig 1 to Fig 4 can be reconstructed from these. (XLS) [file pgen.1010918.s002.xls]

## Sheet: TableS2_coho_stats
Table S2: Summary Statistics across coho populations, including diversity and load statistics, Figure 1 to Figure 3 can be reconstructed from these
species	POP	beta	ho	hs	rivers	region	longitude	latitude	LON_emb	LAT_emb	dist_to_ocean	dist_to_source	pNseq	pSseq	NbSynSites	totallength	pSratio	pNratio	pNpSratio	Ne_over_200K_estimate	allsites_3sp_alpha	allsites_3sp_alpha_min	allsites_3sp_alpha_max	allsites_3sp_omegaA	allsites_3sp_omegaA_min	allsites_3sp_omegaA_max	allsites_3sp_omegaNA	allsites_3sp_omegaNA_min	allsites_3sp_omegaNA_max	alpha_tetraploid [CI]	omegaA_tetraploid [CI]	omegaNA_tetraploid [CI]	Slope πN/πs ~ GC3 (Gccons)	pvalue πN/πs ~ GC3 (Gccons)	R2 πN/πs ~ GC3 (Gccons)	Slope πN/πs ~ GC3 (allSites)	pvalue πN/πs ~ GC3 (allSites)	R2 πN/πs ~ GC3 (allSites)
coho_salmon	BER	0.0400905	0.108652	0.10273	Berners	Alaska	-134.959	58.9674	-134.982	58.7728	34.8373	2688.84	27272.2	34337	25730300	100105512	0.00133449	0.00036668	0.274362	28598.7	0.156858	0.150873	0.162873	0.0367777	0.0353744	0.038188	0.197687	0.196277	0.19909	0.0060456 [-0.019632 0.0323732]	0.00176219 [-0.00572239 0.00943624]	0.289721 [0.282047 0.297205]	-0.976	8.2e-07	0.867	-1.47	1.54e-18	0.949
coho_salmon	CAP	-0.0250554	0.114273	0.109921	Capilano	BC	-123.116	49.3541	-123.316	49.2661	23.1528	1545.15	28784.2	36547.7	25894800	100741014	0.00141139	0.00038457	0.272147	30457	0.25019	0.244205	0.256205	0.0586779	0.0572743	0.0600887	0.175856	0.174445	0.17726	0.129454 [0.103777 0.155782]	0.0373826 [0.0299677 0.0449853]	0.251388 [0.243785 0.258803]	-0.993	2.47e-06	0.84	-1.46	2.59e-19	0.956
coho_salmon	DES	0.0483973	0.116313	0.100766	Deschutes	Cascadia	-121.246	44.8598	-124.059	46.2475	490.91	1576.91	28278.3	35304.3	25701800	99991239	0.00137361	0.00038065	0.276766	31679.6	0.0893129	0.0833279	0.0953279	0.0208935	0.0194934	0.0223006	0.213042	0.211635	0.214442	0.0950958 [0.0694182 0.121423]	0.0279388 [0.0203948 0.0356737]	0.265857 [0.258122 0.273401]	-0.921	1.24e-05	0.792	-1.49	7.29e-18	0.943
coho_salmon	INC	0.00718732	0.111161	0.106404	Inch	BC	-122.15	49.1762	-123.261	49.1162	93.5471	1600.55	27903.1	35366.6	25840700	100531143	0.00136863	0.00037358	0.27266	30111.4	0.20881	0.202825	0.214825	0.0487744	0.0473764	0.0501794	0.184809	0.183404	0.186207	0.249427 [0.223749 0.275754]	0.0724342 [0.0649774 0.0800799]	0.217969 [0.210323 0.225426]	-0.921	1.83e-05	0.778	-1.44	4.17e-18	0.945
coho_salmon	KLA	0.0391187	0.108291	0.102893	Klamath	California	-122.442	41.9294	-124.084	46.2368	286.91	1371.91	22534.4	28983.3	21620200	84147168	0.00134056	0.00036039	0.268656	29557.5	0.165371	0.159386	0.171386	0.0387803	0.0373768	0.0401908	0.195725	0.194314	0.197128	0.113923 [0.0882452 0.14025]	0.0324209 [0.0251134 0.0399133]	0.252165 [0.244673 0.259473]	-1.06	2.85e-06	0.837	-1.47	3.52e-18	0.946
coho_salmon	KWE	0.169767	0.0939954	0.0888496	Kwethluk	Alaska	-161.099	60.4957	-162.342	60.0726	248.604	4979.6	25036.4	31576	25799500	100372875	0.00122389	0.00033572	0.273916	27062.5	0.151148	0.145163	0.157163	0.0355438	0.0341363	0.0369582	0.199614	0.1982	0.201022	0.125294 [0.0996163 0.151622]	0.0360123 [0.028632 0.0435794]	0.25141 [0.243843 0.258791]	-0.969	7.26e-06	0.809	-1.5	2.71e-17	0.936
coho_salmon	MSL	0.412249	0.068851	0.0626112	MileSlough	Alaska	-149.124	64.5022	-164.958	62.6358	1569.79	6676.79	19567.8	23942.8	25961300	101000475	0.00092224	0.00026076	0.281995	26178.9	0.09352	0.0815858	0.105586	0.0322578	0.0281413	0.0364198	0.312671	0.308509	0.316788	-0.128147 [-0.153824 -0.102844]	-0.037194 [-0.0446469 -0.0298501]	0.32744 [0.320096 0.334893]	-1.12	2.39e-05	0.768	-0.565	0.00378	0.252
coho_salmon	PAL	0.0481233	0.106967	0.101968	Pallant	HaidaGwaï	-132.064	53.0574	-131.516	52.9793	38.1341	1987.13	27414	34388.3	25890000	100724289	0.00132824	0.00036632	0.275602	27483.1	0.169283	0.163298	0.175298	0.0396846	0.0382815	0.0410946	0.194743	0.193333	0.196146	0.113226 [0.0875488 0.139554]	0.0326593 [0.0252528 0.0402533]	0.255783 [0.248189 0.26319]	-1.11	5.22e-07	0.876	-1.51	2.83e-18	0.947
coho_salmon	POR	0.52021	0.0566332	0.0511824	Porcupine	Alaska	-141	67.4106	-164.958	62.6358	2437.22	7544.22	15811.4	18977.6	23737400	92383794	0.00079948	0.00023033	0.287859	24847.8	-0.0245544	-0.0305394	-0.0185394	-0.00579757	-0.0072107	-0.00437736	0.241909	0.240489	0.243322	0.136388 [0.11071 0.16169]	0.0390567 [0.0317036 0.0463024]	0.247308 [0.240063 0.254662]	-1.06	0.00023	0.665	-1.53	1.18e-15	0.915
coho_salmon	QUI	-0.0052843	0.111881	0.107825	Quilcene	Cascadia	-122.913	47.8103	-125.121	49.9636	28.3374	1692.34	28408	36014.9	25765000	100240752	0.00139782	0.00038143	0.272727	30526.6	0.197355	0.19137	0.20337	0.0462137	0.0448122	0.0476222	0.187952	0.186543	0.189353	0.13062 [0.104943 0.156948]	0.0388166 [0.0311859 0.0466404]	0.258355 [0.250531 0.265985]	-0.919	1.81e-06	0.848	-1.5	5.37e-18	0.944
coho_salmon	ROB	0.0302264	0.112755	0.103413	Robertson	BC	-124.981	49.3369	-125.313	48.8059	92.0476	1469.05	27561.5	35181.4	25761600	100224276	0.00136565	0.00037013	0.271062	32887.5	0.253145	0.24716	0.25916	0.0593086	0.0579064	0.0607178	0.174979	0.173569	0.176381	-0.0956728 [-0.12135 -0.0693452]	-0.027471 [-0.0348439 -0.0199114]	0.314606 [0.307046 0.321979]	-1.05	8.42e-07	0.866	-1.46	1.69e-18	0.949
coho_salmon	SAL	0.278381	0.0836585	0.0769809	Salmon	Thompson	-119.336	50.6836	-123.261	49.1162	633.357	2140.36	22751.9	28608.3	25932400	100892115	0.00110318	0.00030352	0.274705	27409.5	0.00657022	0.000585202	0.0125852	0.00154879	0.000137949	0.0029667	0.23418	0.232762	0.235591	0.300926 [0.275248 0.327253]	0.0880312 [0.0805197 0.095733]	0.204503 [0.196802 0.212015]	-1.19	7.11e-07	0.87	-1.51	9.58e-19	0.951
coho_salmon	SNA	0.157346	0.0968681	0.0899955	SNA	Alaska	-165.534	64.5244	-165.405	64.4293	26.8441	5315.84	25016.8	31367.3	25898800	100758744	0.00121114	0.00033418	0.275805	28442.5	0.0745717	0.0685866	0.0805867	0.0175312	0.0161242	0.0189453	0.217561	0.216147	0.218968	-0.0344859 [-0.0601635 -0.00815826]	-0.00994099 [-0.0173429 -0.00235172]	0.298204 [0.290614 0.305606]	-1.07	1.93e-06	0.847	-1.05	4.78e-07	0.615
coho_salmon	TSO	-0.0893474	0.120983	0.116873	Tsooyess	Cascadia	-124.65	48.2913	-124.661	48.3257	15.2784	1337.28	30090.7	38164.7	25727200	100091607	0.00148343	0.00040463	0.27242	31292	0.235271	0.229286	0.241286	0.0549867	0.0535879	0.0563925	0.178729	0.177324	0.180128	0.195598 [0.169921 0.221926]	0.056639 [0.0492036 0.0642626]	0.232929 [0.225305 0.240364]	-1.08	1.04e-06	0.862	-1.03	6.64e-18	0.943
