# Supplementary material for: Allele surfing causes maladaptation in a Pacific salmon of conservation concern
Source: PLoS Genet. 2023 Sep 8;19(9):e1010918. doi: 10.1371/journal.pgen.1010918 (PMC10545117; doi:10.1371/journal.pgen.1010918)
Supplement: S3 Table — (XLS) [file pgen.1010918.s003.xls]

## Sheet: tableS3_outgroups_stats
Table S3: Outgroup summary statistics by species, with a focus on the load
species	POP	ho	hs	rivers	region	pNseq	pSseq	NbSynSites	totallength	pSratio	pNratio	pNpSratio	slope_pnps_gc3	p-val_pnps_GC3	R2_pnps_GC3
chinook	NA	non_pertinent	non_pertinent	non_pertinent	BC	33121	45225.3	19185400	74923269	0.00235727	0.00059422	0.252015	-1.23	1.145e-11	0.933829
rainbow	pop1	0.13409	0.1843	mixed	California	79975.5	119426	25847000	100731171	0.00462049	0.00106798	0.230952	-1.23	5.4e-20	0.97
rainbow	pop2	0.12088	0.1844	mixed	California	108938	163582	40289400	156994959	0.00406017	0.00093344	0.229802	-1.27	2.29e-30	0.969
rainbow	pop3	0.14869	0.1844	mixed	California	71529.8	107060	26359900	102738105	0.00406147	0.00093652	0.230485	-1.3	7.35e-19	0.963
kokanee	babine_kokanee	0.0922	0.15901	babine	BC	10051.9	13573.6	13895900	54314199	0.0009768	0.00024869	0.254098	-0.715	0.000492	0.913
sockeye	babine_sockeye	0.109	0.15902	babine	BC	15633.7	21787.6	21715800	84736947	0.0010033	0.00024807	0.247258	-0.693	7.16e-05	0.823
kokanee	LHSF_kok	0.1111	0.15902	Little Horsefly	BC	16306.2	22943.7	24430200	95182593	0.00093915	0.00023046	0.244941	-0.736	1.14e-05	0.852
sockeye	UHSF_soc	0.1245	0.15902	upper Horsefly	BC	25558.9	35194.8	29044100	112940874	0.00121177	0.00030464	0.251032	-0.657	7.36e-08	0.911
kokanee	Shale_kok	0.0972	0.15902	Shale	BC	12801.9	18703	18069400	70538223	0.00103506	0.00024399	0.234782	-0.748	1.69e-05	0.93
sockeye	Tachie_soc	0.1311	0.15902	Tachie	BC	26084.4	35111.8	29217300	113623314	0.00120174	0.00030903	0.257285	-0.708	2.11e-09	0.95
kokanee	Takla_kok	0.1149	0.15902	Takla	BC	17880.5	24488.2	24697700	96290505	0.00099151	0.00024975	0.251261	-0.734	2.88e-08	0.955
sockeye	Takla_soc	0.1178	0.15902	Takla	BC	19369.1	26876.9	25854800	100704105	0.00103953	0.00025877	0.248315	-0.528	1.7e-05	0.81
kokanee	meadows	0.2028	0.2191	meadows	BC	14283	19661	14335100	55752783	0.00137152	0.00034485	0.250911	-1.27	0.000495	0.913
sockeye	chiloo	0.225	0.2195	chiloo	BC	23609	33237.5	25032400	97402101	0.00132777	0.00032622	0.245666	-1.369	5.55e-08	0.949
pink	even	0.464	0.318	Quinsam + Snootli	BC	47253.7	61754.8	36100300	140356278	0.00171064	0.00045324	0.264912	-1.23	8.3e-27	0.966
pink	odd	0.348	0.311	Quinsam	BC	45470.4	60439.7	36209900	140739342	0.00166914	0.000435	0.260635	-1.17	2.12e-25	0.959
