# Supplementary material for: Allele surfing causes maladaptation in a Pacific salmon of conservation concern
Source: PLoS Genet. 2023 Sep 8;19(9):e1010918. doi: 10.1371/journal.pgen.1010918 (PMC10545117; doi:10.1371/journal.pgen.1010918)
Supplement: S4 Table — These provide tests of the relationship between branch length of the population phylogenies based on (a) pairwise Fst value and b) treemix tree inferred with 3 migrations event. c) treemix results obtained after removing the “salmon” river with aberrant branch length. (XLS) [file pgen.1010918.s004.xls]

## Sheet: TableS4_correlation_between_tree_branch_length_and_load
Table S4: Results of linear models. These provide test of the relationship between branch length of the population phylogenies based on (a) pairwise Fst value and b) treemix tree inferred with 3 migrations event. c) treemix results obtained after removing the “salmon” river with aberrant branch length
a) Fst
Response variable	predictor	Estimate	Std. Error	T-value	Pr(>|t|)	adjustedR2
pNps	Fst tree branch length	-1.36676	0.22512	-6.071	5.58e-05	0.6577
alpha	Fst tree branch length	-1.36676	0.22512	-6.071	5.58e-05	0.7339
omegaNA	Fst tree branch length	0.53634	0.11268	4.76	0.000464	0.6249
omegaA	Fst tree branch length	-0.298677	0.059728	-5.001	0.000309	0.6487
LoF load	Fst tree branch length	2772.1	890.27	3.114	0.00896	0.4
Missense	Fst tree branch length	105023	34117.5	3.078	0.00957	0.3947
treemix:
Response variable	predictor	Estimate	Std. Error	T-value	Pr(>|t|)	adjustedR2
pNps	Fst tree branch length	0.216075	0.114383	1.889	0.0833	0.165
alpha	Fst tree branch length	-6.14963	1.53098	-4.017	0.00171	0.5379
omegaNA	Fst tree branch length	2.07364	0.78627	2.637	0.0217	0.3142
omegaA	Fst tree branch length	-1.3797	0.36654	-3.764	0.0027	0.5032
LoF load	Fst tree branch length	2772.1	890.27	3.114	0.00896	0.4008
Missense	Fst tree branch length	105023	34117.5	3.078	0.00957	0.3947
treemix sans outlier
Response variable	predictor	Estimate	Std. Error	T-value	Pr(>|t|)	adjustedR2
pNps	treemix branch length	0.645999	0.124674	5.182	0.000303	0.6829
alpha	treemix branch length	-9.05494	2.49292	-3.632	0.00394	0.504
omegaNA	treemix branch length	4.32948	1.11409	3.886	0.00254	0.542
omegaA	treemix branch length	-1.89913	0.621275	-3.057	0.0109	0.401
