# Supplementary material for: Allele surfing causes maladaptation in a Pacific salmon of conservation concern
Source: PLoS Genet. 2023 Sep 8;19(9):e1010918. doi: 10.1371/journal.pgen.1010918 (PMC10545117; doi:10.1371/journal.pgen.1010918)
Supplement: S5 Table — Mutation effect identified with SNPeff. (XLS) [file pgen.1010918.s005.xls]

## Sheet: TableS5_man_whitney
Table S5: Results of Mann-Whitney test for difference in load among population based on missense mutation and Loss of Function mutation identified with SNPeff
	missense total (additive load)					Lof total (additive load)					missense fixed (recessive load)					LoF fixed (recessive load)
POP_COMPARISON	diff	lwr	upr	p.adj	bonferonni_signif	diff	lwr	upr	p.adj	bonferonni_signif	diff	lwr	upr	p.adj	bonferonni_signif	diff	lwr	upr	p.adj	bonferonni_signif
DES-KLA	-384.8	-868.069	98.4689	0.259382	0	1.8	-39.2192	42.8192	1	0	-812	-1726.77	102.767	0.132409	0	-8.8	-52.5865	34.9865	0.99998	0
QUI-KLA	-1115.6	-1598.87	-632.331	0	1	-15.6	-56.6192	25.4192	0.985636	0	-566.8	-1481.57	347.967	0.651331	0	-8.8	-52.5865	34.9865	0.99998	0
TSO-KLA	-711.6	-1194.87	-228.331	0.0002627	1	0.2	-40.8192	41.2192	1	0	-1103.6	-2018.37	-188.833	0.0060432	0	-17.2	-60.9865	26.5865	0.981103	0
INC-KLA	-1998	-2481.27	-1514.73	0	1	-32.4	-73.4192	8.61916	0.270585	0	-1177.6	-2092.37	-262.833	0.0024223	0	-12	-55.7865	31.7865	0.999385	0
CAP-KLA	-1441.4	-1924.67	-958.131	0	1	-22	-63.0192	19.0192	0.829185	0	-987.2	-1901.97	-72.4329	0.0232109	0	-15.2	-58.9865	28.5865	0.99363	0
ROB-KLA	-1244.4	-1727.67	-761.131	0	1	-12.6	-53.6192	28.4192	0.998026	0	-947.2	-1861.97	-32.4329	0.0357256	0	-8.4	-52.1865	35.3865	0.999988	0
PAL-KLA	-1202.2	-1685.47	-718.931	0	1	10.2	-30.8192	51.2192	0.999782	0	-314.4	-1229.17	600.367	0.994191	0	16.4	-27.3865	60.1865	0.987414	0
SAL-KLA	-1841.2	-2324.47	-1357.93	0	1	-28.4	-69.4192	12.6192	0.476069	0	1104.8	190.033	2019.57	0.0059563	0	40.4	-3.38652	84.1865	0.0993378	0
KWE-KLA	-1265.6	-1748.87	-782.331	0	1	-2.2	-43.2192	38.8192	1	0	593.2	-321.567	1507.97	0.581813	0	26.4	-17.3865	70.1865	0.690447	0
BER-KLA	-1276.6	-1759.87	-793.331	0	1	-4.8	-45.8192	36.2192	1	0	-383.6	-1298.37	531.167	0.967894	0	0.4	-43.3865	44.1865	1	0
SNA-KLA	-984.2	-1467.47	-500.931	2e-07	1	5.6	-35.4192	46.6192	1	0	683.2	-231.567	1597.97	0.354018	0	22.4	-21.3865	66.1865	0.870669	0
MSL-KLA	-1082.6	-1565.87	-599.331	0	1	14.2	-26.8192	55.2192	0.99379	0	3154.8	2240.03	4069.57	0	1	105.2	61.4135	148.987	0	1
POR-KLA	-1008.23	-1470.93	-545.539	0	1	13.5333	-25.7395	52.8062	0.994048	0	4503.07	3627.24	5378.89	0	1	124	82.0776	165.922	0	1
QUI-DES	-730.8	-1214.07	-247.531	0.0001601	1	-17.4	-58.4192	23.6192	0.964877	0	245.2	-669.567	1159.97	0.999513	0	1.42108e-14	-43.7865	43.7865	1	0
TSO-DES	-326.8	-810.069	156.469	0.514559	0	-1.6	-42.6192	39.4192	1	0	-291.6	-1206.37	623.167	0.997159	0	-8.4	-52.1865	35.3865	0.999988	0
INC-DES	-1613.2	-2096.47	-1129.93	0	1	-34.2	-75.2192	6.81916	0.199699	0	-365.6	-1280.37	549.167	0.978189	0	-3.2	-46.9865	40.5865	1	0
CAP-DES	-1056.6	-1539.87	-573.331	0	1	-23.8	-64.8192	17.2192	0.741442	0	-175.2	-1089.97	739.567	0.999989	0	-6.4	-50.1865	37.3865	1	0
ROB-DES	-859.6	-1342.87	-376.331	5.2e-06	1	-14.4	-55.4192	26.6192	0.992939	0	-135.2	-1049.97	779.567	0.999999	0	0.4	-43.3865	44.1865	1	0
PAL-DES	-817.4	-1300.67	-334.131	1.62e-05	1	8.4	-32.6192	49.4192	0.999975	0	497.6	-417.167	1412.37	0.815155	0	25.2	-18.5865	68.9865	0.751581	0
SAL-DES	-1456.4	-1939.67	-973.131	0	1	-30.2	-71.2192	10.8192	0.376538	0	1916.8	1002.03	2831.57	1e-07	1	49.2	5.41348	92.9865	0.0147159	0
KWE-DES	-880.8	-1364.07	-397.531	2.9e-06	1	-4	-45.0192	37.0192	1	0	1405.2	490.433	2319.97	0.0001186	1	35.2	-8.58652	78.9865	0.246323	0
BER-DES	-891.8	-1375.07	-408.531	2.1e-06	1	-6.6	-47.6192	34.4192	0.999999	0	428.4	-486.367	1343.17	0.927311	0	9.2	-34.5865	52.9865	0.999967	0
SNA-DES	-599.4	-1082.67	-116.131	0.0041413	0	3.8	-37.2192	44.8192	1	0	1495.2	580.433	2409.97	3.38e-05	1	31.2	-12.5865	74.9865	0.429144	0
MSL-DES	-697.8	-1181.07	-214.531	0.0003737	1	12.4	-28.6192	53.4192	0.998317	0	3966.8	3052.03	4881.57	0	1	114	70.2135	157.787	0	1
POR-DES	-623.433	-1086.13	-160.739	0.0011991	0	11.7333	-27.5395	51.0062	0.998505	0	5315.07	4439.24	6190.89	0	1	132.8	90.8776	174.722	0	1
TSO-QUI	404	-79.2689	887.269	0.196509	0	15.8	-25.2192	56.8192	0.983983	0	-536.8	-1451.57	377.967	0.726942	0	-8.4	-52.1865	35.3865	0.999988	0
INC-QUI	-882.4	-1365.67	-399.131	2.8e-06	1	-16.8	-57.8192	24.2192	0.973384	0	-610.8	-1525.57	303.967	0.535115	0	-3.2	-46.9865	40.5865	1	0
CAP-QUI	-325.8	-809.069	157.469	0.519541	0	-6.4	-47.4192	34.6192	0.999999	0	-420.4	-1335.17	494.367	0.936305	0	-6.4	-50.1865	37.3865	1	0
ROB-QUI	-128.8	-612.069	354.469	0.999541	0	3	-38.0192	44.0192	1	0	-380.4	-1295.17	534.367	0.969947	0	0.4	-43.3865	44.1865	1	0
PAL-QUI	-86.6	-569.869	396.669	0.999995	0	25.8	-15.2192	66.8192	0.628959	0	252.4	-662.367	1167.17	0.999339	0	25.2	-18.5865	68.9865	0.751581	0
SAL-QUI	-725.6	-1208.87	-242.331	0.0001832	1	-12.8	-53.8192	28.2192	0.997694	0	1671.6	756.833	2586.37	2.7e-06	1	49.2	5.41348	92.9865	0.0147159	0
KWE-QUI	-150	-633.269	333.269	0.997812	0	13.4	-27.6192	54.4192	0.996401	0	1160	245.233	2074.77	0.0030215	0	35.2	-8.58652	78.9865	0.246323	0
BER-QUI	-161	-644.269	322.269	0.995662	0	10.8	-30.2192	51.8192	0.999597	0	183.2	-731.567	1097.97	0.999981	0	9.2	-34.5865	52.9865	0.999967	0
SNA-QUI	131.4	-351.869	614.669	0.999434	0	21.2	-19.8192	62.2192	0.862396	0	1250	335.233	2164.77	0.0009555	0	31.2	-12.5865	74.9865	0.429144	0
MSL-QUI	33	-450.269	516.269	1	0	29.8	-11.2192	70.8192	0.397821	0	3721.6	2806.83	4636.37	0	1	114	70.2135	157.787	0	1
POR-QUI	107.367	-355.328	570.061	0.999898	0	29.1333	-10.1395	68.4062	0.364618	0	5069.87	4194.04	5945.69	0	1	132.8	90.8776	174.722	0	1
INC-TSO	-1286.4	-1769.67	-803.131	0	1	-32.6	-73.6192	8.41916	0.261981	0	-74	-988.767	840.767	1	0	5.2	-38.5865	48.9865	1	0
CAP-TSO	-729.8	-1213.07	-246.531	0.0001643	1	-22.2	-63.2192	18.8192	0.820283	0	116.4	-798.367	1031.17	1	0	2	-41.7865	45.7865	1	0
ROB-TSO	-532.8	-1016.07	-49.5311	0.0183152	0	-12.8	-53.8192	28.2192	0.997694	0	156.4	-758.367	1071.17	0.999997	0	8.8	-34.9865	52.5865	0.99998	0
PAL-TSO	-490.6	-973.869	-7.3311	0.0433689	0	10	-31.0192	51.0192	0.999825	0	789.2	-125.567	1703.97	0.160912	0	33.6	-10.1865	77.3865	0.312613	0
SAL-TSO	-1129.6	-1612.87	-646.331	0	1	-28.6	-69.6192	12.4192	0.464591	0	2208.4	1293.63	3123.17	0	1	57.6	13.8135	101.387	0.0017464	0
KWE-TSO	-554	-1037.27	-70.7311	0.0115851	0	-2.4	-43.4192	38.6192	1	0	1696.8	782.033	2611.57	1.9e-06	1	43.6	-0.18652	87.3865	0.0520159	0
BER-TSO	-565	-1048.27	-81.7311	0.009081	0	-5	-46.0192	36.0192	1	0	720	-194.767	1634.77	0.275588	0	17.6	-26.1865	61.3865	0.977144	0
SNA-TSO	-272.6	-755.869	210.669	0.775598	0	5.4	-35.6192	46.4192	1	0	1786.8	872.033	2701.57	5e-07	1	39.6	-4.18652	83.3865	0.115638	0
MSL-TSO	-371	-854.269	112.269	0.311972	0	14	-27.0192	55.0192	0.994556	0	4258.4	3343.63	5173.17	0	1	122.4	78.6135	166.187	0	1
POR-TSO	-296.633	-759.328	166.061	0.599697	0	13.3333	-25.9395	52.6062	0.994818	0	5606.67	4730.84	6482.49	0	1	141.2	99.2776	183.122	0	1
CAP-INC	556.6	73.3311	1039.87	0.0109409	0	10.4	-30.6192	51.4192	0.999731	0	190.4	-724.367	1105.17	0.99997	0	-3.2	-46.9865	40.5865	1	0
ROB-INC	753.6	270.331	1236.87	8.84e-05	1	19.8	-21.2192	60.8192	0.91074	0	230.4	-684.367	1145.17	0.99975	0	3.6	-40.1865	47.3865	1	0
PAL-INC	795.8	312.531	1279.07	2.89e-05	1	42.6	1.58084	83.6192	0.0346756	0	863.2	-51.5671	1777.97	0.0830247	0	28.4	-15.3865	72.1865	0.581497	0
SAL-INC	156.8	-326.469	640.069	0.996629	0	4	-37.0192	45.0192	1	0	2282.4	1367.63	3197.17	0	1	52.4	8.61348	96.1865	0.0067254	0
KWE-INC	732.4	249.131	1215.67	0.0001536	1	30.2	-10.8192	71.2192	0.376538	0	1770.8	856.033	2685.57	6e-07	1	38.4	-5.38652	82.1865	0.144087	0
BER-INC	721.4	238.131	1204.67	0.0002042	1	27.6	-13.4192	68.6192	0.522682	0	794	-120.767	1708.77	0.154549	0	12.4	-31.3865	56.1865	0.999134	0
SNA-INC	1013.8	530.531	1497.07	1e-07	1	38	-3.01916	79.0192	0.0962486	0	1860.8	946.033	2775.57	2e-07	1	34.4	-9.38652	78.1865	0.278222	0
MSL-INC	915.4	432.131	1398.67	1.1e-06	1	46.6	5.58084	87.6192	0.0129189	0	4332.4	3417.63	5247.17	0	1	117.2	73.4135	160.987	0	1
POR-INC	989.767	527.072	1452.46	0	1	45.9333	6.66048	85.2062	0.0090347	0	5680.67	4804.84	6556.49	0	1	136	94.0776	177.922	0	1
ROB-CAP	197	-286.269	680.269	0.974375	0	9.4	-31.6192	50.4192	0.999912	0	40	-874.767	954.767	1	0	6.8	-36.9865	50.5865	0.999999	0
PAL-CAP	239.2	-244.069	722.469	0.894836	0	32.2	-8.81916	73.2192	0.279368	0	672.8	-241.967	1587.57	0.378163	0	31.6	-12.1865	75.3865	0.408507	0
SAL-CAP	-399.8	-883.069	83.4689	0.209228	0	-6.4	-47.4192	34.6192	0.999999	0	2092	1177.23	3006.77	0	1	55.6	11.8135	99.3865	0.0029628	0
KWE-CAP	175.8	-307.469	659.069	0.990266	0	19.8	-21.2192	60.8192	0.91074	0	1580.4	665.633	2495.17	1.01e-05	1	41.6	-2.18652	85.3865	0.0784955	0
BER-CAP	164.8	-318.469	648.069	0.994599	0	17.2	-23.8192	58.2192	0.967909	0	603.6	-311.167	1518.37	0.554197	0	15.6	-28.1865	59.3865	0.991925	0
SNA-CAP	457.2	-26.0689	940.469	0.08129	0	27.6	-13.4192	68.6192	0.522682	0	1670.4	755.633	2585.17	2.8e-06	1	37.6	-6.18652	81.3865	0.165924	0
MSL-CAP	358.8	-124.469	842.069	0.363294	0	36.2	-4.81916	77.2192	0.137938	0	4142	3227.23	5056.77	0	1	120.4	76.6135	164.187	0	1
POR-CAP	433.167	-29.5281	895.861	0.0885381	0	35.5333	-3.73952	74.8062	0.115265	0	5490.27	4614.44	6366.09	0	1	139.2	97.2776	181.122	0	1
PAL-ROB	42.2	-441.069	525.469	1	0	22.8	-18.2192	63.8192	0.792231	0	632.8	-281.967	1547.57	0.477485	0	24.8	-18.9865	68.5865	0.770835	0
SAL-ROB	-596.8	-1080.07	-113.531	0.0043997	0	-15.8	-56.8192	25.2192	0.983983	0	2052	1137.23	2966.77	0	1	48.8	5.01348	92.5865	0.0161824	0
KWE-ROB	-21.2	-504.469	462.069	1	0	10.4	-30.6192	51.4192	0.999731	0	1540.4	625.633	2455.17	1.79e-05	1	34.8	-8.98652	78.5865	0.261956	0
BER-ROB	-32.2	-515.469	451.069	1	0	7.8	-33.2192	48.8192	0.99999	0	563.6	-351.167	1478.37	0.659621	0	8.8	-34.9865	52.5865	0.99998	0
SNA-ROB	260.2	-223.069	743.469	0.825413	0	18.2	-22.8192	59.2192	0.95062	0	1630.4	715.633	2545.17	4.9e-06	1	30.8	-12.9865	74.5865	0.450173	0
MSL-ROB	161.8	-321.469	645.069	0.995454	0	26.8	-14.2192	67.8192	0.569953	0	4102	3187.23	5016.77	0	1	113.6	69.8135	157.387	0	1
POR-ROB	236.167	-226.528	698.861	0.87245	0	26.1333	-13.1395	65.4062	0.540639	0	5450.27	4574.44	6326.09	0	1	132.4	90.4776	174.322	0	1
SAL-PAL	-639	-1122.27	-155.731	0.0016132	0	-38.6	-79.6192	2.41916	0.0849193	0	1419.2	504.433	2333.97	9.77e-05	1	24	-19.7865	67.7865	0.807289	0
KWE-PAL	-63.4	-546.669	419.869	1	0	-12.4	-53.4192	28.6192	0.998317	0	907.6	-7.16714	1822.37	0.0537624	0	10	-33.7865	53.7865	0.999915	0
BER-PAL	-74.4	-557.669	408.869	0.999999	0	-15	-56.0192	26.0192	0.989802	0	-69.2	-983.967	845.567	1	0	-16	-59.7865	27.7865	0.989869	0
SNA-PAL	218	-265.269	701.269	0.944263	0	-4.6	-45.6192	36.4192	1	0	997.6	82.8329	1912.37	0.0206904	0	6	-37.7865	49.7865	1	0
MSL-PAL	119.6	-363.669	602.869	0.999794	0	4	-37.0192	45.0192	1	0	3469.2	2554.43	4383.97	0	1	88.8	45.0135	132.587	2e-07	1
POR-PAL	193.967	-268.728	656.661	0.967972	0	3.33333	-35.9395	42.6062	1	0	4817.47	3941.64	5693.29	0	1	107.6	65.6776	149.522	0	1
KWE-SAL	575.6	92.3311	1058.87	0.0071558	0	26.2	-14.8192	67.2192	0.605444	0	-511.6	-1426.37	403.167	0.785375	0	-14	-57.7865	29.7865	0.997075	0
BER-SAL	564.6	81.3311	1047.87	0.0091623	0	23.6	-17.4192	64.6192	0.751964	0	-1488.4	-2403.17	-573.633	3.72e-05	1	-40	-83.7865	3.78652	0.107234	0
SNA-SAL	857	373.731	1340.27	5.6e-06	1	34	-7.01916	75.0192	0.206846	0	-421.6	-1336.37	493.167	0.935007	0	-18	-61.7865	25.7865	0.97258	0
MSL-SAL	758.6	275.331	1241.87	7.75e-05	1	42.6	1.58084	83.6192	0.0346756	0	2050	1135.23	2964.77	0	1	64.8	21.0135	108.587	0.0002396	1
POR-SAL	832.967	370.272	1295.66	3.9e-06	1	41.9333	2.66048	81.2062	0.0260267	0	3398.27	2522.44	4274.09	0	1	83.6	41.6776	125.522	3e-07	1
BER-KWE	-11	-494.269	472.269	1	0	-2.6	-43.6192	38.4192	1	0	-976.8	-1891.57	-62.0329	0.0260088	0	-26	-69.7865	17.7865	0.711321	0
SNA-KWE	281.4	-201.869	764.669	0.736929	0	7.8	-33.2192	48.8192	0.99999	0	90	-824.767	1004.77	1	0	-4	-47.7865	39.7865	1	0
MSL-KWE	183	-300.269	666.269	0.98616	0	16.4	-24.6192	57.4192	0.978122	0	2561.6	1646.83	3476.37	0	1	78.8	35.0135	122.587	3.9e-06	1
POR-KWE	257.367	-205.328	720.061	0.791444	0	15.7333	-23.5395	55.0062	0.977758	0	3909.87	3034.04	4785.69	0	1	97.6	55.6776	139.522	0	1
SNA-BER	292.4	-190.869	775.669	0.68554	0	10.4	-30.6192	51.4192	0.999731	0	1066.8	152.033	1981.57	0.0093715	0	22	-21.7865	65.7865	0.884332	0
MSL-BER	194	-289.269	677.269	0.977383	0	19	-22.0192	60.0192	0.932672	0	3538.4	2623.63	4453.17	0	1	104.8	61.0135	148.587	0	1
POR-BER	268.367	-194.328	731.061	0.741895	0	18.3333	-20.9395	57.6062	0.928907	0	4886.67	4010.84	5762.49	0	1	123.6	81.6776	165.522	0	1
MSL-SNA	-98.4	-581.669	384.869	0.999977	0	8.6	-32.4192	49.6192	0.999968	0	2471.6	1556.83	3386.37	0	1	82.8	39.0135	126.587	1.2e-06	1
POR-SNA	-24.0333	-486.728	438.661	1	0	7.93333	-31.3395	47.2062	0.999979	0	3819.87	2944.04	4695.69	0	1	101.6	59.6776	143.522	0	1
POR-MSL	74.3667	-388.328	537.061	0.999999	0	-0.666667	-39.9395	38.6062	1	0	1348.27	472.444	2224.09	0.0001137	1	18.8	-23.1224	60.7224	0.9466	0
