# Supplementary material for: Allele surfing causes maladaptation in a Pacific salmon of conservation concern
Source: PLoS Genet. 2023 Sep 8;19(9):e1010918. doi: 10.1371/journal.pgen.1010918 (PMC10545117; doi:10.1371/journal.pgen.1010918)
Supplement: S6 Table — “Pair” is the compared population pair with the initial described in Table S01. “Diff” is the difference in recombination between the pair Lower and Upper CI are the 95% confidence level (XLS) [file pgen.1010918.s006.xls]

## Sheet: TableS6_recombination_among_pop
Table S06: Results of Tukey-HSD test for difference in recombination rate among populations based on Ldhat estimates. Pair is the compared population pair with the initial described in Table S01. Diff is the difference in recombination between the pair Lower and Upper CI are the 95% confidence level
Pair	diff	lower CI	upper CI	P-adj
CAP-BER	0.196407	0.155186	0.237628	0
DES-BER	-0.217473	-0.258019	-0.176928	0
INC-BER	0.0348743	-0.00567126	0.0754199	0.184108
KLA-BER	-0.117572	-0.158117	-0.0770261	0
KWE-BER	-0.20247	-0.243016	-0.161924	0
MSL-BER	-0.497083	-0.538305	-0.455862	0
PAL-BER	-0.0718374	-0.112383	-0.0312919	3e-07
POR-BER	-0.507207	-0.547752	-0.466661	0
QUI-BER	0.0313552	-0.00919038	0.0719008	0.344357
ROB-BER	-0.0690374	-0.110259	-0.0278161	1.8e-06
SAL-BER	-0.532688	-0.573234	-0.492142	0
SNA-BER	-0.214285	-0.25483	-0.173739	0
TSO-BER	0.437195	0.39665	0.477741	0
DES-CAP	-0.41388	-0.455088	-0.372673	0
INC-CAP	-0.161532	-0.20274	-0.120325	0
KLA-CAP	-0.313979	-0.355186	-0.272771	0
KWE-CAP	-0.398877	-0.440084	-0.357669	0
MSL-CAP	-0.69349	-0.735363	-0.651618	0
PAL-CAP	-0.268244	-0.309452	-0.227037	0
POR-CAP	-0.703613	-0.744821	-0.662406	0
QUI-CAP	-0.165052	-0.206259	-0.123844	0
ROB-CAP	-0.265444	-0.307317	-0.223572	0
SAL-CAP	-0.729095	-0.770302	-0.687888	0
SNA-CAP	-0.410691	-0.451899	-0.369484	0
TSO-CAP	0.240789	0.199581	0.281996	0
INC-DES	0.252348	0.211816	0.292879	0
KLA-DES	0.0999017	0.0593704	0.140433	0
KWE-DES	0.0150035	-0.0255278	0.0555349	0.99406
MSL-DES	-0.27961	-0.320817	-0.238403	0
PAL-DES	0.145636	0.105105	0.186167	0
POR-DES	-0.289733	-0.330265	-0.249202	0
QUI-DES	0.248829	0.208297	0.28936	0
ROB-DES	0.148436	0.107229	0.189643	0
SAL-DES	-0.315215	-0.355746	-0.274683	0
SNA-DES	0.00318889	-0.0373425	0.0437203	1
TSO-DES	0.654669	0.614138	0.6952	0
KLA-INC	-0.152446	-0.192977	-0.111915	0
KWE-INC	-0.237344	-0.277876	-0.196813	0
MSL-INC	-0.531958	-0.573165	-0.490751	0
PAL-INC	-0.106712	-0.147243	-0.0661804	0
POR-INC	-0.542081	-0.582612	-0.50155	0
QUI-INC	-0.00351912	-0.0440505	0.0370122	1
ROB-INC	-0.103912	-0.145119	-0.0627044	0
SAL-INC	-0.567562	-0.608094	-0.527031	0
SNA-INC	-0.249159	-0.28969	-0.208628	0
TSO-INC	0.402321	0.36179	0.442852	0
KWE-KLA	-0.0848982	-0.12543	-0.0443669	0
MSL-KLA	-0.379512	-0.420719	-0.338304	0
PAL-KLA	0.0457343	0.00520293	0.0862656	0.0113747
POR-KLA	-0.389635	-0.430166	-0.349104	0
QUI-KLA	0.148927	0.108396	0.189458	0
ROB-KLA	0.0485343	0.00732699	0.0897416	0.0060225
SAL-KLA	-0.415116	-0.455648	-0.374585	0
SNA-KLA	-0.0967129	-0.137244	-0.0561815	0
TSO-KLA	0.554767	0.514236	0.595299	0
MSL-KWE	-0.294614	-0.335821	-0.253406	0
PAL-KWE	0.130633	0.0901011	0.171164	0
POR-KWE	-0.304737	-0.345268	-0.264205	0
QUI-KWE	0.233825	0.193294	0.274356	0
ROB-KWE	0.133433	0.0922252	0.17464	0
SAL-KWE	-0.330218	-0.370749	-0.289687	0
SNA-KWE	-0.0118146	-0.052346	0.0287167	0.999481
TSO-KWE	0.639665	0.599134	0.680197	0
PAL-MSL	0.425246	0.384039	0.466453	0
POR-MSL	-0.0101231	-0.0513305	0.0310842	0.999922
QUI-MSL	0.528439	0.487231	0.569646	0
ROB-MSL	0.428046	0.386174	0.469918	0
SAL-MSL	-0.0356045	-0.0768119	0.00560276	0.178375
SNA-MSL	0.282799	0.241592	0.324006	0
TSO-MSL	0.934279	0.893072	0.975486	0
POR-PAL	-0.435369	-0.475901	-0.394838	0
QUI-PAL	0.103193	0.0626612	0.143724	0
ROB-PAL	0.00280001	-0.0384073	0.0440073	1
SAL-PAL	-0.460851	-0.501382	-0.420319	0
SNA-PAL	-0.142447	-0.182979	-0.101916	0
TSO-PAL	0.509033	0.468502	0.549564	0
QUI-POR	0.538562	0.49803	0.579093	0
ROB-POR	0.438169	0.396962	0.479377	0
SAL-POR	-0.0254814	-0.0660128	0.01505	0.695747
SNA-POR	0.292922	0.252391	0.333453	0
TSO-POR	0.944402	0.903871	0.984933	0
ROB-QUI	-0.100393	-0.1416	-0.0591853	0
SAL-QUI	-0.564043	-0.604575	-0.523512	0
SNA-QUI	-0.24564	-0.286171	-0.205108	0
TSO-QUI	0.40584	0.365309	0.446372	0
SAL-ROB	-0.463651	-0.504858	-0.422443	0
SNA-ROB	-0.145247	-0.186454	-0.10404	0
TSO-ROB	0.506233	0.465026	0.54744	0
SNA-SAL	0.318403	0.277872	0.358935	0
TSO-SAL	0.969883	0.929352	1.01041	0
TSO-SNA	0.65148	0.610949	0.692011	0
