# Supplementary material for: Allele surfing causes maladaptation in a Pacific salmon of conservation concern
Source: PLoS Genet. 2023 Sep 8;19(9):e1010918. doi: 10.1371/journal.pgen.1010918 (PMC10545117; doi:10.1371/journal.pgen.1010918)
Supplement: S7 Table — (XLS) [file pgen.1010918.s007.xls]

## Sheet: TableS7_difference_diploid_tetraploid_load_in_coho
Table S7: difference in load among diploid region, compared to region of residual tetraploidy with load computed in 500kb windows for each kind of regions
			mean πN/πS for DIPLOID GENES ONLY (over 500 kb)			mean πN/πS for GENES in region of residual tetraploidy (computed over 500 kb)
ID	region	POP	mean πN/πS	Mean πN/πS first_GC3 class	Mean πN/πS without first_GC3_class	mean πN/πS	Mean πN/πS first_GC3 class	Mean πN/πS without first_GC3_class
1	Alaska	BER	0.237	0.50364	0.225	0.31	0.677	0.236
2	BC	CAP	0.255	0.55974	0.243	0.313	0.641	0.247
3	Cascadia	DES	0.265	0.55629	0.253	0.307	0.662	0.236
4	BC	INC	0.257	0.54285	0.245	0.307	0.655	0.238
5	California	KLA	0.257	0.56291	0.245	0.305	0.654	0.235
6	Alaska	KWE	0.262	0.53284	0.251	0.317	0.69	0.243
7	Alaska	MSL	0.261	0.54368	0.25	0.316	0.714	0.236
8	HaidaGwaii	PAL	0.258	0.56493	0.245	0.317	0.682	0.244
9	Alaska	POR	0.271	0.56626	0.257	0.322	0.718	0.243
10	Cascadia	QUI	0.263	0.55704	0.251	0.316	0.689	0.241
11	BC	ROB	0.26	0.52554	0.248	0.326	0.711	0.249
12	Thompson	SAL	0.258	0.55932	0.246	0.313	0.699	0.236
13	Alaska	SNA	0.258	0.54615	0.246	0.318	0.659	0.25
14	Cascadia	TSO	0.261	0.55029	0.249	0.309	0.659	0.239
