# Supplementary material for: Allele surfing causes maladaptation in a Pacific salmon of conservation concern
Source: PLoS Genet. 2023 Sep 8;19(9):e1010918. doi: 10.1371/journal.pgen.1010918 (PMC10545117; doi:10.1371/journal.pgen.1010918)
Supplement: S8 Table — AM = Ancient Migration, IM = Isolation With Migration, SI = Strict Isolation, SC = Secondary Contact, G = prefix indicating Growth in the descending population, 2N = prefix indicating linked selection, 2m = prefix indicating reduced effective migration along the genome, the A prefix after each model (e.g. AMA) indicated a Growth in the ancestral population. (XLS) [file pgen.1010918.s008.xls]

## Sheet: tableS8_dadi_model_choice
Tabble S8: AIC of each model for each pairwise comparison. AM = Ancient Migration, IM = Isolation With Migration, SI = Strict Isolation, SC = Secondary Contact, G = prefix indicating Growth in the descending population, 2N= prefix indicating linked selection, 2m = prefix indicating reduced effective migration along the genome, the A prefix after each model (e.g. AMA) indicated a Growth in the anc…
pop1	pop2	model	AIC
california	alaska	AMA2mG	14245.4
california	alaska	AM2mG	14453.3
california	alaska	AMA2N2mG	14519.2
california	alaska	SCA2mG	14540.1
california	alaska	AM2N2mG	14565.5
california	alaska	SCA2NG	14638.9
california	alaska	IMA2N2mG	14761.4
california	alaska	AMA2NG	14791.6
california	alaska	AM2NG	15193.5
california	alaska	SC2N2mG	15457.9
california	alaska	SC2NG	15568.2
california	alaska	IMA2NG	15678.9
california	alaska	SCA2N2mG	15734
california	alaska	IMA2mG	15751
california	alaska	SC2mG	15794.4
california	alaska	IM2N2mG	16340.4
california	alaska	IM2NG	16374.3
california	alaska	IM2mG	16502
california	alaska	IMG	17512.3
california	alaska	AM2m	17686.8
california	alaska	IM2m	17709.5
california	alaska	IM2N2m	17718.2
california	alaska	SC2m	17740.4
california	alaska	SC2N2m	17780.5
california	alaska	AM2N2m	17961.3
california	alaska	AM2N	18177.8
california	alaska	IM2N	18549.3
california	alaska	SC2N	18574.9
california	alaska	AM	18715.9
california	alaska	IM	19026.5
california	alaska	SC	19028.8
california	alaska	SCAG	19409.3
california	alaska	SIA2NG	19595.3
california	alaska	AMAG	19822
california	alaska	SI2N	20102.6
california	alaska	SCA2m	20158.6
california	alaska	IMA2m	20164.4
california	alaska	SCA2N2m	20283.9
california	alaska	AMA2m	20320.5
california	alaska	IMA2N2m	20373
california	alaska	AMA2N	20679
california	alaska	AMA2N2m	20842.5
california	alaska	AMA	21249.7
california	alaska	SCA2N	21334.2
california	alaska	SCA	21684
california	alaska	IMA	21686.3
california	alaska	IMAG	21866
california	alaska	SIA2N	22885.2
california	alaska	SI	24581.6
california	alaska	SIA	27373.2
cascadia	alaska	AM2NG	14011.3
cascadia	alaska	AMA2N2mG	14036.4
cascadia	alaska	AM2N2mG	14055.5
cascadia	alaska	AMA2mG	14206.4
cascadia	alaska	IM2NG	14237.3
cascadia	alaska	IMA2NG	14381.8
cascadia	alaska	SCA2NG	14716.7
cascadia	alaska	AM2mG	14724.5
cascadia	alaska	IMA2N2mG	14736.5
cascadia	alaska	SCA2N2mG	15432.7
cascadia	alaska	SC2mG	15521.2
cascadia	alaska	SC2N2mG	15654.3
cascadia	alaska	IMA2mG	15808.3
cascadia	alaska	SC2NG	15912.5
cascadia	alaska	IM2N2mG	16747.9
cascadia	alaska	IM2mG	16826.1
cascadia	alaska	SCA2mG	17859.6
cascadia	alaska	SC2N	17920.1
cascadia	alaska	IMG	17965.8
cascadia	alaska	SI2N	18015.6
cascadia	alaska	AM2N	18163.5
cascadia	alaska	IM2N	18265.9
cascadia	alaska	SC2m	18449.2
cascadia	alaska	IM2N2m	18639.3
cascadia	alaska	AMA2NG	18645.1
cascadia	alaska	AMG	18659.4
cascadia	alaska	IM2m	18750.9
cascadia	alaska	AM2m	18807.7
cascadia	alaska	AM2N2m	18865.1
cascadia	alaska	SC2N2m	18867.7
cascadia	alaska	SC	20028
cascadia	alaska	IM	20334.3
cascadia	alaska	AM	20336.9
cascadia	alaska	SIA2NG	21131.1
cascadia	alaska	AMAG	21371.3
cascadia	alaska	SCAG	21568
cascadia	alaska	SCA2m	21621
cascadia	alaska	IMA2m	22072.8
cascadia	alaska	AMA2m	22115.7
cascadia	alaska	IMA2N2m	22126.7
cascadia	alaska	SIA2N	22292.4
cascadia	alaska	SCA2N	22433.3
cascadia	alaska	SCA2N2m	22609.2
cascadia	alaska	AMA2N	22906.2
cascadia	alaska	AMA2N2m	23127.7
cascadia	alaska	SCA	24370.1
cascadia	alaska	IMA	24523
cascadia	alaska	AMA	24542.6
cascadia	alaska	IMAG	24721.5
cascadia	alaska	SI	24971.6
cascadia	alaska	SIA	29317.1
thompson	alaska	AMA2mG	13417.4
thompson	alaska	SCA2mG	13832.7
thompson	alaska	IMA2mG	13935.2
thompson	alaska	SCA2N2mG	13943.1
thompson	alaska	SC2N2mG	13987.8
thompson	alaska	IMA2N2mG	14074.1
thompson	alaska	SCA2NG	14165.3
thompson	alaska	AM2mG	14171.3
thompson	alaska	SC2mG	14299.9
thompson	alaska	AMA2N2mG	14336
thompson	alaska	AM2N2mG	14454.2
thompson	alaska	SC2NG	14590.3
thompson	alaska	IMA2NG	14717.7
thompson	alaska	IM2N2mG	14746.8
thompson	alaska	IM2mG	15013.6
thompson	alaska	AMA2NG	15145.2
thompson	alaska	IM2NG	15157.1
thompson	alaska	AMAG	15703.8
thompson	alaska	SIA2NG	15861.1
thompson	alaska	AM2m	15915
thompson	alaska	SC2m	16035.2
thompson	alaska	IM2N2m	16040.2
thompson	alaska	IM2m	16074.6
thompson	alaska	AMG	16088.9
thompson	alaska	IMG	16094.3
thompson	alaska	SCAG	16200.5
thompson	alaska	IMA2N2m	16219
thompson	alaska	SCA2N2m	16516.2
thompson	alaska	SC2N2m	16552.5
thompson	alaska	AM2N	16571.8
thompson	alaska	AMA2N	16628.9
thompson	alaska	AMA2N2m	16680.3
thompson	alaska	AM2N2m	16692
thompson	alaska	SC2N	16806.8
thompson	alaska	SCA2N	16810.6
thompson	alaska	IM2N	16831.9
thompson	alaska	IMAG	17495.7
thompson	alaska	AM	17700.9
thompson	alaska	AMA	17702.9
thompson	alaska	SCA	17942.5
thompson	alaska	IMA	17947.4
thompson	alaska	IM	17952.5
thompson	alaska	SC	17954
thompson	alaska	SI2N	17989.7
thompson	alaska	SCA2m	18313
thompson	alaska	AM2NG	18453.6
thompson	alaska	IMA2m	18577.6
thompson	alaska	AMA2m	18581
thompson	alaska	SI	22596.9
thompson	california	AMA2mG	13014.6
thompson	california	AMA2N2mG	13022.7
thompson	california	IMA2N2mG	13048.3
thompson	california	SCA2NG	13069.2
thompson	california	SCA2N2m	13086
thompson	california	IM2N2mG	13088.2
thompson	california	IMA2N2m	13137.3
thompson	california	IM2mG	13156.2
thompson	california	IMA2mG	13164.4
thompson	california	AMA2N	13177.8
thompson	california	AMA2N2m	13244.3
thompson	california	SC2N2mG	13260.2
thompson	california	AMA2NG	13277.2
thompson	california	SCA2mG	13280.8
thompson	california	SCA2N	13299.8
thompson	california	IMA2NG	13334.1
thompson	california	SCA2N2mG	13345.6
thompson	california	AM2N2mG	13427.4
thompson	california	SC2NG	13453.3
thompson	california	AM2mG	13461
thompson	california	IM2NG	13553.1
thompson	california	SC2mG	13611.5
thompson	california	AM2m	13611.9
thompson	california	IM2m	13829
thompson	california	IM2N2m	13835.4
thompson	california	SC2m	13839.9
thompson	california	SC2N2m	13878.4
thompson	california	AM2N	13917.7
thompson	california	AMG	14049.1
thompson	california	AMAG	14072.1
thompson	california	AM2N2m	14093.4
thompson	california	AMA	14127.8
thompson	california	SIA2NG	14150.6
thompson	california	SCAG	14180.6
thompson	california	IMG	14180.6
thompson	california	IMA	14241.7
thompson	california	SCA	14259.4
thompson	california	SC2N	14418.6
thompson	california	IM2N	14425.4
thompson	california	AM	14541.7
thompson	california	IMAG	14630.2
thompson	california	SCA2m	14676.8
thompson	california	SC	14915.9
thompson	california	IM	14916.9
thompson	california	IMA2m	14995.3
thompson	california	AMA2m	15261.2
thompson	california	SI2N	16010.8
thompson	california	SI	18082.3
thompson	cascadia	AM2mG	12918.3
thompson	cascadia	IM2N2mG	13123.1
thompson	cascadia	SC2mG	13200
thompson	cascadia	SCA2N2mG	13200.4
thompson	cascadia	SC2NG	13289.5
thompson	cascadia	SC2N2mG	13335
thompson	cascadia	AM2N2mG	13344.4
thompson	cascadia	IM2mG	13344.7
thompson	cascadia	IM2NG	13407.2
thompson	cascadia	IM2m	13411.7
thompson	cascadia	AM2m	13434.7
thompson	cascadia	IM2N2m	13442.4
thompson	cascadia	SC2m	13445.8
thompson	cascadia	AM2N	13494.7
thompson	cascadia	AM2N2m	13667.1
thompson	cascadia	IM2N	13679.8
thompson	cascadia	SCA2NG	13681.3
thompson	cascadia	SC2N	13688.6
thompson	cascadia	IMG	13877.3
thompson	cascadia	AMG	13882.8
thompson	cascadia	SCA2m	13957.3
thompson	cascadia	SCA2mG	14067.8
thompson	cascadia	AM	14221
thompson	cascadia	SCA2N2m	14336.4
thompson	cascadia	SC	14346
thompson	cascadia	IM	14346.3
thompson	cascadia	IMA2m	14481.1
thompson	cascadia	IMA2NG	14935.5
thompson	cascadia	AMA2mG	15002.8
thompson	cascadia	IMA2mG	15020.1
thompson	cascadia	AMA2m	15218.1
thompson	cascadia	AMA2N	15974.5
thompson	cascadia	SCA2N	15988.9
thompson	cascadia	AMA2NG	16013.6
thompson	cascadia	IMA2N2mG	16114.8
thompson	cascadia	AMA2N2mG	16234.5
thompson	cascadia	AMA2N2m	16442.9
thompson	cascadia	IMA2N2m	16452.8
thompson	cascadia	SI2N	16677.1
thompson	cascadia	SI	18694.7
