# Supplementary material for: Allele surfing causes maladaptation in a Pacific salmon of conservation concern
Source: PLoS Genet. 2023 Sep 8;19(9):e1010918. doi: 10.1371/journal.pgen.1010918 (PMC10545117; doi:10.1371/journal.pgen.1010918)
Supplement: S9 Table — Na = effective size of the ancestral population, Ne pop1 = effective size of the first population, Nepop2 = effective size of the second population, m12 = migration rate from 2 into 1, m21 being the reverse, me12 = effective migration rate in barriers regions, me21 being the same in the reverse, Tsplit = Split time, Tam = time of migration stop, P = proportion of the genome being neutrally exchanged, Q = proportion the genome undergoing linked selection, O = proportion of the genome correctly oriented, hrf = Hill-Roberston factor, indicating the extent of reduction in Ne in region affected by linked selection, b1, b2 = extend of population growth in current population1 and 2 respectively. (XLS) [file pgen.1010918.s009.xls]

## Sheet: TableS9_dadi_parameters_estimates
Table S9: parameter estimates for each of the major regional group where ∂a∂i was fitted. Na = effective size of the ancestral population, Nepop1 = effective size of the first population, Nepop2 =effective size of the second population, m12 = migration rate from 2 into 1, m21 being the reverse, me12 = effective migration rate in barriers regions, me21 being the same in the reverse, Tsplit = Split…
pop1	California	Cascadia	Thompson	Thompson	Thompson
pop2	Alaska	Alaska	Alaska	California	Cascadia
ModelName	AMA2mG	AM2NG	AMA2mG	AMA2mG	AM2MG
Likelihood	-7108.7	-6994.65	-6690	-6490	-6447.13
theta	10831.1	10203.8	8338.91	9427.55	9508.64
AIC	14245.4	14011.3	13417.4	13014.6	12918.3
Nref	19468.6	14924.5	15200.8	13236	13000.5
Na	104818	NA	99261.2	40237.4	NA
NePop1	27372.3	36095.1	7069	4391.3	3589.1
NePop2	4720.5	5522.3	6363.5	11897.8	26266.4
m12	3.70933e-05	5.29973e-05	6.15679e-05	0.00115101	0.000253536
m21	0.00012068	0.000216879	3.3278e-05	0.00069079	1.09827e-05
me12	0.00015447	0	0.000179882	5.44381e-05	0.00027075
me21	0.000243908	0	0.00011645	4.74358e-05	9.23636e-05
Tsplit	5077.47	44868.5	29058.4	23316.8	38042.8
Tam	4987.8	3473.5	3129.5	176.6	2589.2
P	0.86	NA	0.566	0.207	0.32
Q	NA	0.409767	NA	NA	NA
O	0.96	0.96352	0.941	0.956	0.963
hrf	NA	0.452879	0.487877	NA	NA
b1	0.36	26.8535	1.42781	47.5841	1.53116
b2	54	58.8258	95.4589	0.208903	16.7287
